# Supplementary material for: Early Loss of Vision Results in Extensive Reorganization of Plasticity-Related Receptors and Alterations in Hippocampal Function That Extend Through Adulthood
Source: Cereb Cortex. 2018 Dec 7;29(2):892–905. doi: 10.1093/cercor/bhy297 (PMC6319173; doi:10.1093/cercor/bhy297)
Supplement: Supplementary Data [file bhy297supplement_1.zip]

Archive with 6 entries (6 files):
- bhy297_Feldmann_supplementary_legends.docx
- bhy297_Supplementary_Figure_1_NMDAR.tif
- bhy297_Supplementary_Figure_2_GABA.tif
- bhy297_Supplementary_Figure_3_CA1_high_magnification.tif
- bhy297_Supplementary_Table_1.docx
- bhy297_Supplementary_Table_2_animals.docx
